# Supplementary material for: Clinical, Dermatoscopic, Histological and Molecular Prognostic and Predictive Factors of Metastatic Melanoma Response to Immunotherapy: A Systematic Review and Drug Class Meta-Analysis
Source: J Clin Med. 2026 Mar 11;15(6):2145. doi: 10.3390/jcm15062145 (PMC13026811; doi:10.3390/jcm15062145)
Supplement: Supplementary file 1 [file jcm-15-02145-s001.zip]

Archive with 1 entries (1 files):
- jcm-4099446-supplementary.pdf
